# Supplementary material for: Engagement with Health Agencies on Twitter
Source: PLoS One. 2014 Nov 7;9(11):e112235. doi: 10.1371/journal.pone.0112235 (PMC4224440; doi:10.1371/journal.pone.0112235)
Supplement: Data S1 — List of Twitter handles of 130 HHS health agencies used in this paper. (TXT) [file pone.0112235.s001.txt]

AHRQNews
AIDSgov
bestbones4ever
BirdFluGov
CDCgov
CDCActEarly
CDC_BioSense
CDC_Cancer
CDC_eHealth
CDCemergency
CDCFlu
cdchep
CDCNPIN
CDCSTD
CDCGreenHealthy
CDCTobaccoFree
CDCObesity
CMSGov
CMSinnovates
NIOSHConstruct
EliminateHAI
NIOSHFACE
FDACBER
FDATobacco
FDADeviceInfo
FDA_Drug_Info
FDAWomen
FDArecalls
FDAanimalhealth
FEDSTRIVE
FluGov
foodsafetygov
NIHforFunding
girlshealth
NIAGo4Life
HealthCareGov
HealthDataGov
healthfinder
GoHealthyPeople
OMSHR
NIOSHNoise
NIOSHtransport
NIOSH_FirRanges
NLM_DIMRC
NLM_OSP
AIDSinfo
NLM_LHC
medlineplus
NCBI
ncbi_pubmed
NLM_SIS
nlm_newsroom
TeenHealthGov
HeadStartgov
MinorityHealth
opa1
OIGatHHS
ONC_HealthIT
hhsnewmedia
HHSGreenHealthy
HHSGov
HHS_DrKoh
HRSAgov
IKNGov
FDAcdrhIndustry
MRC_OSG
MedicareGov
MedlinePlusEsp
FDAMedWatch
MillionHeartsUS
NIOSH
NPPTL
NDEP
DNAday
FitnessGov
PHEgov
SGRegina
HHS_ORI
samhsagov
distressline
SmokefreeGov
StopBullyingGov
Medicare_Fraud
talkHIV
TheHeartTruth
US_FDA
WomensHealthNIH
womenshealth
NEHEP
NHSCorps
NCCAM
ncrr_nih_gov
nih_nhlbi
NIAIDNews
NIAIDCareers
NIH_NIAMS
NIEHS
NIGMS
NIMHgov
NIAAAnews
NIDAnews
NCIHINTS
NCIBulletin
NCICancerCtrl
NCIExhibits
NCIMedia
NCImcMedia
NCIprevention
SmokefreeWomen
NCISymptomMgmt
NCITechTransfer
theNCI
NCItrialsatNIH
BreatheBetter
NIAIDFunding
NIHClinicalCntr
NIHprevents
Fogarty_NIH
NIHforHealth
NIHforJobs
nihlib
NIH_ODS
i_am_intramural
NIH_LRP
ORDR
NIHSciEd
NIHWALS
NIHMedMedia
NIOSHFishing
NIOSHManuf
